# Supplementary material for: Mechanism Study of Proteins under Membrane Environment
Source: Membranes (Basel). 2022 Jul 7;12(7):694. doi: 10.3390/membranes12070694 (PMC9322369; doi:10.3390/membranes12070694)
Supplement: Supplementary file 1 [file membranes-12-00694-s001.zip]

Archive with 1 entries (1 files):
- membranes-1790917-supplementary.pdf
